# Supplementary material for: Molecular interactions between monoclonal oligomer-specific antibody 5E3 and its amyloid beta cognates
Source: PLoS One. 2020 May 29;15(5):e0232266. doi: 10.1371/journal.pone.0232266 (PMC7259632; doi:10.1371/journal.pone.0232266)
Supplement: S1 Text — (TXT) [file pone.0232266.s010.txt]

*******************************************************************************************
The input, NAMD configuration, and trajectory files for the simulation of the Fv5E3 antibody alone

https://osf.io/qxeds/?view_only=d14e7953d3a34bbb84c1aa00537407e9

The above link contains 

m5e3.psf which is the initial structure file.
m5e3.pdb which is the initial coordinate file.

min.namd is the NAMD configuration file for performing minimization.
nvt1.namd is the NAMD file for thermalization and NVT equilibration.
npt1.namd is the NAMD file for NPT Equilibration 1 as described on page 24 of the manuscript.
npt2.namd is the NAMD file for NPT Equilibration 2 as described on page 24 of the manuscript.
npt3.namd is the NAMD file for NPT simulation with no restraints on page 24 of the manuscript.

m5e3NoH2o.psf is the initial structure file without the water molecules. 
m5e3NoH2o.pdb is the initial coordiante file without the water molecules.
m5e3NoH2o.dcd is the trajectory without the water molecules.

par_all27_prot_na.inp is the parameter file.
*******************************************************************************
The input, NAMD configuration, and trajectory files for the simulation of the cSNK alone

https://osf.io/7s9gy/?view_only=b8d0969f2d2047b9acbcb8907536bc8a

The above link contains 

cSNK.psf which is the initial structure file.
cSNK.pdb which is the initial coordinate file.

min.namd is the NAMD configuration file for performing minimization.
nvt1.namd is the NAMD file for thermalization and NVT equilibration.
npt1.namd is the NAMD file for NPT Equilibration 1 as described on page 24 of the manuscript.
npt2.namd is the NAMD file for NPT Equilibration 2 as described on page 24 of the manuscript.
npt3.namd is the NAMD file for NPT simulation with no restraints on page 24 of the manuscript.

cSNKnoH2o.psf is the initial structure file without the water molecules. 
cSNKnoH2o.pdb is the initial coordiante file without the water molecules.
cSNKnoH2o.dcd is the trajectory without the water molecules.

par_all27_prot_na.inp is the parameter file.
*******************************************************************************
The input, NAMD configuration, and trajectory files for the simulation of the cSNK and Fv5E3 together 

https://osf.io/uqbgk/?view_only=783ea3d162d140d9b4af22819a66c19c

The above link contains 

5e3cSNK.psf which is the initial structure file.
5e3cSNK.pdb which is the initial coordinate file.

min.namd is the NAMD configuration file for performing minimization.
nvt1.namd is the NAMD file for thermalization and NVT equilibration.
npt1.namd is the NAMD file for NPT Equilibration 1 as described on page 24 of the manuscript.
npt2.namd is the NAMD file for NPT Equilibration 2 as described on page 24 of the manuscript.
npt3.namd is the NAMD file for NPT simulation with no restraints on page 24 of the manuscript.

5e3cSNKnoh2o.psf is the initial structure file without the water molecules. 
5e3cSNKnoh2o.pdb is the initial coordiante file without the water molecules.
5e3cSNKnoh2o.dcd is the trajectory without the water molecules.

par_all27_prot_na.inp is the parameter file.
*******************************************************************************
The input, NAMD configuration, and trajectory files for the simulation of the trimer by Kreutzer et al. and Fv5E3 together 

https://osf.io/ns4mj/?view_only=b0ea9f9c8c934ad087d02f73514541c3

The above link contains 

5e3Trimer.psf which is the initial structure file.
5e3Trimer.pdb which is the initial coordinate file.

min.namd is the NAMD configuration file for performing minimization.
nvt1.namd is the NAMD file for thermalization and NVT equilibration.
npt1.namd is the NAMD file for NPT Equilibration 1 as described on page 24 of the manuscript.
npt2.namd is the NAMD file for NPT Equilibration 2 as described on page 24 of the manuscript.
npt3.namd is the NAMD file for NPT simulation with no restraints.

5e3TrimerNoH2o.psf is the initial structure file without the water molecules. 
5e3TrimerNoH2o.pdb is the initial coordiante file without the water molecules.
5e3TrimerNoH2o.dcd is the trajectory without the water molecules.

par_all27_prot_na.inp is the parameter file.
*******************************************************************************
The input, NAMD configuration, and trajectory files for the simulation of the tetramer by Streltsov et al. and Fv5E3 together

https://osf.io/abfy3/?view_only=810c58781d60437a9cd8404487b81bab

The above link contains 

5e3Tetramer.psf which is the initial structure file.
5e3Tetramer.pdb which is the initial coordinate file.

min.namd is the NAMD configuration file for performing minimization.
nvt1.namd is the NAMD file for thermalization and NVT equilibration.
npt1.namd is the NAMD file for NPT Equilibration 1 as described on page 24 of the manuscript.
npt2.namd is the NAMD file for NPT Equilibration 2 as described on page 24 of the manuscript.
npt3.namd is the NAMD file for NPT simulation with no restraints.

5e3TetramerNoH2o.psf is the initial structure file without the water molecules. 
5e3TetramerNoH2o.pdb is the initial coordiante file without the water molecules.
5e3TetramerNoH2o.dcd is the trajectory without the water molecules.

par_all27_prot_na.inp is the parameter file.
*******************************************************************************
The input, NAMD configuration, and trajectory files for the simulation of the octadecamer by Gu et al. and Fv5E3 together 

https://osf.io/x6u54/?view_only=bf0710155820417aa0ecc2085a3f1ebd

The above link contains 

5e3Octadecamer.psf which is the initial structure file.
5e3Octadecamer.pdb which is the initial coordinate file.

min.namd is the NAMD configuration file for performing minimization.
nvt1.namd is the NAMD file for thermalization and NVT equilibration.
npt1.namd is the NAMD file for NPT Equilibration 1 as described on page 24 of the manuscript.
npt2.namd is the NAMD file for NPT Equilibration 2 as described on page 24 of the manuscript.
npt3.namd is the NAMD file for NPT simulation with no restraints.

5e3OctadecamerNoH2o.psf is the initial structure file without the water molecules. 
5e3OctadecamerNoH2o.pdb is the initial coordiante file without the water molecules.
5e3OctadecamerNoH2o.dcd is the trajectory without the water molecules.

par_all27_prot_na.inp is the parameter file.
***********************************************************************************
The input, NAMD configuration, and trajectory files for the simulation of the hexamer by Shafrir et al. and Fv5E3 together

https://osf.io/cu7fd/?view_only=146b5b032a204b15be13d2188aebd5f3

The above link contains 

5e3HexamerShafrir.psf which is the initial structure file.
5e3HexamerShafrir.pdb which is the initial coordinate file.

min.namd is the NAMD configuration file for performing minimization.
nvt1.namd is the NAMD file for thermalization and NVT equilibration.
npt1.namd is the NAMD file for NPT Equilibration 1 as described on page 24 of the manuscript.
npt2.namd is the NAMD file for NPT Equilibration 2 as described on page 24 of the manuscript.
npt3.namd is the NAMD file for NPT simulation with no restraints.

5e3HexamerShafrirNoH2o.psf is the initial structure file without the water molecules. 
5e3HexamerShafrirNoH2o.pdb is the initial coordiante file without the water molecules.
5e3HexamerShafrirNoH2o.dcd is the trajectory without the water molecules.

par_all27_prot_na.inp is the parameter file.
*************************************************************************************
The input, NAMD configuration, and trajectory files for the simulation of the hexamer by Laganowsky et al. and Fv5E3 together

https://osf.io/gvdjp/?view_only=dd5262ac19e64def96d9608ad7254c2a

The above link contains 

5e3HexamerLaganowsky.psf which is the initial structure file.
5e3HexamerLaganowsky.pdb which is the initial coordinate file.

min.namd is the NAMD configuration file for performing minimization.
nvt1.namd is the NAMD file for thermalization and NVT equilibration.
npt1.namd is the NAMD file for NPT Equilibration 1 as described on page 24 of the manuscript.
npt2.namd is the NAMD file for NPT Equilibration 2 as described on page 24 of the manuscript.
npt3.namd is the NAMD file for NPT simulation with no restraints.

5e3HexamerLaganowskyNoH2o.psf is the initial structure file without the water molecules. 
5e3HexamerLaganowskyNoH2o.pdb is the initial coordiante file without the water molecules.
5e3HexamerLaganowskyNoH2o.dcd is the trajectory without the water molecules.

par_all27_prot_na.inp is the parameter file.
*************************************************************************************
The input, NAMD configuration, and trajectory files for the simulation of the dodecamer by Gallion and Fv5E3 together

https://osf.io/hnv8z/?view_only=2921aced4c7045bfa323a31a8a8dca0e

The above link contains 

5e3Dodecamer.psf which is the initial structure file.
5e3Dodecamer.pdb which is the initial coordinate file.

min.namd is the NAMD configuration file for performing minimization.
nvt1.namd is the NAMD file for thermalization and NVT equilibration.
npt1.namd is the NAMD file for NPT Equilibration 1 as described on page 24 of the manuscript.
npt2.namd is the NAMD file for NPT Equilibration 2 as described on page 24 of the manuscript.
npt3.namd is the NAMD file for NPT simulation with no restraints.

5e3DodecamerNoH2o.psf is the initial structure file without the water molecules. 
5e3DodecamerNoH2o.pdb is the initial coordiante file without the water molecules.
5e3DodecamerNoH2o.dcd is the trajectory without the water molecules.

par_all27_prot_na.inp is the parameter file.
*************************************************************************************
The input, NAMD configuration, and trajectory files for the simulation of the model of AB40 fibrils by Lu et al. and Fv5E3 together

https://osf.io/cvkdy/?view_only=097a163459b24491ac5603932cf9c77b

The above link contains 

5e3LuFibril.psf which is the initial structure file.
5e3LuFibril.pdb which is the initial coordinate file.

min.namd is the NAMD configuration file for performing minimization.
nvt1.namd is the NAMD file for thermalization and NVT equilibration.
npt1.namd is the NAMD file for NPT Equilibration 1 as described on page 24 of the manuscript.
npt2.namd is the NAMD file for NPT Equilibration 2 as described on page 24 of the manuscript.
npt3.namd is the NAMD file for NPT simulation with no restraints.

5e3LuFibrilNoH2o.psf is the initial structure file without the water molecules. 
5e3LuFibrilNoH2o.pdb is the initial coordiante file without the water molecules.
5e3LuFibrilNoH2o.dcd is the trajectory without the water molecules.

par_all27_prot_na.inp is the parameter file.
***********************************************************************************
The input, NAMD configuration, and trajectory files for the simulation of the model of AB40 fibrils by Petkova et al. and Fv5E3 together 

https://osf.io/y983p/?view_only=e9bc60d9e13246e5b3780fc6c7baaa77

The above link contains 

5e3PetkovaFibril.psf which is the initial structure file.
5e3PetkovaFibril.pdb which is the initial coordinate file.

min.namd is the NAMD configuration file for performing minimization.
nvt1.namd is the NAMD file for thermalization and NVT equilibration.
npt1.namd is the NAMD file for NPT Equilibration 1 as described on page 24 of the manuscript.
npt2.namd is the NAMD file for NPT Equilibration 2 as described on page 24 of the manuscript.
npt3.namd is the NAMD file for NPT simulation with no restraints.

5e3PetkovaFibrilNoH2o.psf is the initial structure file without the water molecules. 
5e3PetkovaFibrilNoH2o.pdb is the initial coordiante file without the water molecules.
5e3PetkovaFibrilNoH2o.dcd is the trajectory without the water molecules.

par_all27_prot_na.inp is the parameter file.
***********************************************************************************
The input, NAMD configuration, and trajectory files for the simulation of the model of AB42 fibrils by Schmidt et al. and Fv5E3 together 

https://osf.io/3w5cr/?view_only=851ac4510bff4f48a480d2cf04334485

The above link contains 

5e3SchmidtFibril.psf which is the initial structure file.
5e3SchmidtFibril.pdb which is the initial coordinate file.

min.namd is the NAMD configuration file for performing minimization.
nvt1.namd is the NAMD file for thermalization and NVT equilibration.
npt1.namd is the NAMD file for NPT Equilibration 1 as described on page 24 of the manuscript.
npt2.namd is the NAMD file for NPT Equilibration 2 as described on page 24 of the manuscript.
npt3.namd is the NAMD file for NPT simulation with no restraints.

5e3SchmidtFibrilNoH2o.psf is the initial structure file without the water molecules. 
5e3SchmidtFibrilNoH2o.pdb is the initial coordiante file without the water molecules.
5e3SchmidtFibrilNoH2o.dcd is the trajectory without the water molecules.

par_all27_prot_na.inp is the parameter file.
***********************************************************************************
The input, NAMD configuration, and trajectory files for the simulation of the model of AB42 cross-beta sub-units by Luhrs et al. and Fv5E3 together 

https://osf.io/fbdt3/?view_only=875267b457094924ba711f688ac9e4b4

The above link contains 

5e3LuhrsCrossBeta.psf which is the initial structure file.
5e3LuhrsCrossBeta.pdb which is the initial coordinate file.

min.namd is the NAMD configuration file for performing minimization.
nvt1.namd is the NAMD file for thermalization and NVT equilibration.
npt1.namd is the NAMD file for NPT Equilibration 1 as described on page 24 of the manuscript.
npt2.namd is the NAMD file for NPT Equilibration 2 as described on page 24 of the manuscript.
npt3.namd is the NAMD file for NPT simulation with no restraints.

5e3LuhrsCrossBetaNoH2o.psf is the initial structure file without the water molecules. 
5e3LuhrsCrossBetaNoH2o.pdb is the initial coordiante file without the water molecules.
5e3LuhrsCrossBetaNoH2o.dcd is the trajectory without the water molecules.

par_all27_prot_na.inp is the parameter file.
***********************************************************************************
The input, NAMD configuration, and trajectory files for the simulation of the model of AB42 cross-beta sub-units by Xiao et al. and Fv5E3 together 

https://osf.io/ysqt6/?view_only=9f53310eb3064dc5a950f1fa1cd71a9c

The above link contains 

5e3XiaoCrossBeta.psf which is the initial structure file.
5e3XiaoCrossBeta.pdb which is the initial coordinate file.

min.namd is the NAMD configuration file for performing minimization.
nvt1.namd is the NAMD file for thermalization and NVT equilibration.
npt1.namd is the NAMD file for NPT Equilibration 1 as described on page 24 of the manuscript.
npt2.namd is the NAMD file for NPT Equilibration 2 as described on page 24 of the manuscript.
npt3.namd is the NAMD file for NPT simulation with no restraints.

5e3XiaoCrossBetaNoH2o.psf is the initial structure file without the water molecules. 
5e3XiaoCrossBetaNoH2o.pdb is the initial coordiante file without the water molecules.
5e3XiaoCrossBetaNoH2o.dcd is the trajectory without the water molecules.

par_all27_prot_na.inp is the parameter file.
***********************************************************************************
The Rosetta software (version 2.3) can be downloaded from the following link 

https://www.rosettacommons.org/software/license-and-download
**********************************************************************************
The NAMD software (version 2.9) can be downloaded from the following link

https://www.ks.uiuc.edu/Development/Download/download.cgi?PackageName=NAMD
**********************************************************************************
The VMD software (version 1.9.3) can be downloaded from the following link 

https://www.ks.uiuc.edu/Development/Download/download.cgi?PackageName=VMD
*********************************************************************************
The MMPBSA.py script can be used as part of the AmberTools (version 15) which can be downloaded from the following link

http://ambermd.org/AmberTools.php
********************************************************************************
The Wordom software (version 0.22) can be downloaded from the following link

http://wordom.sourceforge.net/download.htm
********************************************************************************
