# Supplementary material for: Molecular interactions between monoclonal oligomer-specific antibody 5E3 and its amyloid beta cognates
Source: PLoS One. 2020 May 29;15(5):e0232266. doi: 10.1371/journal.pone.0232266 (PMC7259632; doi:10.1371/journal.pone.0232266)
Supplement: S2 File — (TEX) [file pone.0232266.s012.tex]

% Template for PLoS
% Version 3.1 February 2015
%
% To compile to pdf, run:
% latex plos.template
% bibtex plos.template
% latex plos.template
% latex plos.template
% dvipdf plos.template
%
% % % % % % % % % % % % % % % % % % % % % %
%
% -- IMPORTANT NOTE
%
% This template contains comments intended 
% to minimize problems and delays during our production 
% process. Please follow the template instructions
% whenever possible.
%
% % % % % % % % % % % % % % % % % % % % % % % 
%
% Once your paper is accepted for publication, 
% PLEASE REMOVE ALL TRACKED CHANGES in this file and leave only
% the final text of your manuscript.
%
% There are no restrictions on package use within the LaTeX files except that 
% no packages listed in the template may be deleted.
%
% Please do not include colors or graphics in the text.
%
% Please do not create a heading level below \subsection. For 3rd level headings, use \paragraph{}.
%
% % % % % % % % % % % % % % % % % % % % % % %
%
% -- FIGURES AND TABLES
%
% Please include tables/figure captions directly after the paragraph where they are first cited in the text.
%
% DO NOT INCLUDE GRAPHICS IN YOUR MANUSCRIPT
% - Figures should be uploaded separately from your manuscript file. 
% - Figures generated using LaTeX should be extracted and removed from the PDF before submission. 
% - Figures containing multiple panels/subfigures must be combined into one  file before submission.
% For figure citations, please use "Fig." instead of "Figure".
% See http://www.plosone.org/static/figureGuidelines for PLOS figure guidelines.
%
% Tables should be cell-based and may not contain:
% - tabs/spacing/line breaks within cells to alter layout or alignment
% - vertically-merged cells (no tabular environments within tabular environments, do not use \multirow)
% - colors, shading, or graphic objects
% See http://www.plosone.org/static/figureGuidelines#tables for table guidelines.
%
% For tables that exceed the width of the text column, use the adjustwidth environment as illustrated in the example table in text below.
%
% % % % % % % % % % % % % % % % % % % % % % % %
%
% -- EQUATIONS, MATH SYMBOLS, SUBSCRIPTS, AND SUPERSCRIPTS
%
% IMPORTANT
% Below are a few tips to help format your equations and other special characters according to our specifications. For more tips to help reduce the possibility of formatting errors during conversion, please see our LaTeX guidelines at http://www.plosone.org/static/latexGuidelines
%
% Please be sure to include all portions of an equation in the math environment.
%
% Do not include text that is not math in the math environment. For example, CO2 will be CO\textsubscript{2}.
%
% Please add line breaks to long display equations when possible in order to fit size of the column. 
%
% For inline equations, please do not include punctuation (commas, etc) within the math environment unless this is part of the equation.
%
% % % % % % % % % % % % % % % % % % % % % % % % 
%
% Please contact latex@plos.org with any questions.
%
% % % % % % % % % % % % % % % % % % % % % % % 

\documentclass[10pt,letterpaper]{article}
\usepackage[top=0.85in,left=2.75in,footskip=0.75in]{geometry}


% array package and thick rules for tables
\usepackage{array}

% create "+" rule type for thick vertical lines
\newcolumntype{+}{!{\vrule width 2pt}}

% create \thickcline for thick horizontal lines of variable length
\newlength\savedwidth
\newcommand\thickcline[1]{%
  \noalign{\global\savedwidth\arrayrulewidth\global\arrayrulewidth 2pt}%
  \cline{#1}%
  \noalign{\vskip\arrayrulewidth}%
  \noalign{\global\arrayrulewidth\savedwidth}%
}

% \thickhline command for thick horizontal lines that span the table
\newcommand\thickhline{\noalign{\global\savedwidth\arrayrulewidth\global\arrayrulewidth 2pt}%
\hline
\noalign{\global\arrayrulewidth\savedwidth}}

\usepackage{unitsdef}
\usepackage{float}
\usepackage[T1]{fontenc}
\usepackage{lmodern}

\usepackage{textcomp}

% Use adjustwidth environment to exceed column width (see example table in text)
\usepackage{changepage}

% Use Unicode characters when possible
\usepackage[utf8]{inputenc}

% textcomp package and marvosym package for additional characters
\usepackage{textcomp,marvosym}
\usepackage{longtable}

% fixltx2e package for \textsubscript
\usepackage{fixltx2e}

% amsmath and amssymb packages, useful for mathematical formulas and symbols
\usepackage{amsmath, amsthm, amssymb, amsfonts,mathrsfs}

% cite package, to clean up citations in the main text. Do not remove.
\usepackage{cite}

% Use nameref to cite supporting information files (see Supporting Information section for more info)
\usepackage{nameref,hyperref}

% line numbers
\usepackage[right]{lineno}

% ligatures disabled
\usepackage{microtype}
\DisableLigatures[f]{encoding = *, family = * }

% rotating package for sideways tables
\usepackage{rotating}

% Remove comment for double spacing
%\usepackage{setspace} 
%\doublespacing

% Text layout
\raggedright
\setlength{\parindent}{0.5cm}
\textwidth 5.25in 
\textheight 8.75in

% Bold the 'Figure #' in the caption and separate it from the title/caption with a period
% Captions will be left justified
\usepackage[aboveskip=1pt,labelfont=bf,labelsep=period,justification=raggedright,singlelinecheck=off]{caption}

% Use the PLoS provided BiBTeX style
\bibliographystyle{plos2015}

% Remove brackets from numbering in List of References
\makeatletter
\renewcommand{\@biblabel}[1]{\quad#1.}
\makeatother

% Leave date blank
\date{}

% Header and Footer with logo
\usepackage{lastpage,fancyhdr,graphicx}
\usepackage{epstopdf}
\pagestyle{myheadings}
\pagestyle{fancy}
\fancyhf{}
\lhead{\includegraphics[width=2.0in]{PLOS-submission.eps}}
\rfoot{\thepage/\pageref{LastPage}}
\renewcommand{\footrule}{\hrule height 2pt \vspace{2mm}}
\fancyheadoffset[L]{2.25in}
\fancyfootoffset[L]{2.25in}
\lfoot{\sf PLOS}

%% Include all macros below

\newcommand{\lorem}{{\bf LOREM}}
\newcommand{\ipsum}{{\bf IPSUM}}

%% END MACROS SECTION

%\renewcommand{\thefigure}{\Alph{figure}}
\renewcommand{\thefigure}{S\arabic{figure}}
\setcounter{figure}{3}

\usepackage{pdflscape}
%\usepackage{xcolor} 

% Use adjustwidth environment to exceed column width (see example table in text)
\usepackage{changepage}
\usepackage{ragged2e}
\usepackage{adjustbox}
\usepackage{graphicx}


\renewcommand{\thetable}{S\arabic{table}}
\setcounter{table}{0}

\begin{document}


% Title must be 250 characters or less.
% Please capitalize all terms in the title except conjunctions, prepositions, and articles.
\begin{flushleft}
{\Large
\textbf\newline{Supporting Information: Molecular Details of the Interactions between Monoclonal Oligomer-Specific Antibody 5E3 and its Amyloid Beta Cognates}
}
\newline
% Insert author names, affiliations and corresponding author email (do not include titles, positions, or degrees).
\\
Massih Khorvash\textsuperscript{1,2\Yinyang},
Nick Blinov\textsuperscript{3,4\Yinyang},
Carol Ladner-Keay\textsuperscript{4,5},
Jie Lu\textsuperscript{2},
Judith M. Silverman\textsuperscript{2},
Ebrima Gibbs\textsuperscript{2},
Yu Tian Wang\textsuperscript{2},
Andriy Kovalenko\textsuperscript{3,4},
David Wishart\textsuperscript{4,5,6},
Neil R. Cashman\textsuperscript{1,2*\textcurrency}
%Name6 Surname\textsuperscript{2},
%Name7 Surname\textsuperscript{3,*},
%with the Lorem Ipsum Consortium\textsuperscript{\textpilcrow}
\\
\bigskip
\bf{1} Department of Medicine, University of British Columbia, Vancouver, British Columbia, Canada
\\
\bf{2} University of British Columbia, Djavad Mowafaghian Centre for Brain Health, Vancouver, British Columbia, Canada
\\
\bf{3} Department of Mechanical Engineering, Edmonton, Alberta, Canada
\\
\bf{4} National Research Council of Canada, Edmonton, Alberta, Canada,
\\
\bf{5} Department of Biological Sciences, University of Alberta, Edmonton, Alberta, Canada
\\
\bf{6} Department of Computing Science, University of Alberta, Edmonton, Alberta, Canada
\\


\bigskip

% Insert additional author notes using the symbols described below. Insert symbol callouts after author names as necessary.
% 
% Remove or comment out the author notes below if they aren't used.
%
% Primary Equal Contribution Note
\Yinyang These authors contributed equally to this work.

% Additional Equal Contribution Note
% Also use this double-dagger symbol for special authorship notes, such as senior authorship.
%\ddag 
%\Yinyang These authors contributed equally to this work.

% Current address notes
\textcurrency Center for Brain Health, Koerner Pavilion 2211 Wesbrook Mall, Vancouver, BC  Canada V6T 2B5 
% \textcurrency b Insert current address of second author with an address update
% \textcurrency c Insert current address of third author with an address update

% Deceased author note
%\dag Deceased

% Group/Consortium Author Note
%\textpilcrow Membership list can be found in the Acknowledgments section.

% Use the asterisk to denote corresponding authorship and provide email address in note below.
* neil.cashman@vch.ca 


\end{flushleft}
% Please keep the abstract below 300 words

%\newpage
\section*{Experimental Verification of the CDRs of m5E3}

\subsection*{Materials}
\justify
The following reagents were used in this study: yeast extract (Fisher Scientific), tryptone (Fisher Scientific), hepes (Life Technologies), kanamycin (Fisher Scientific), isopropyl $\beta$-D-thiogalactoside (IPTG, Sigma Aldrich), urea (Fisher Scientific), bovine serum albumin (BSA, Sigma Aldrich), cSNK conjugated to BSA (cSNK-BSA, CPC Scientific), phosphate-buffered saline (Gibco\textregistered PBS, Fisher Scientific), tris-buffered saline (TBS, Fisher Scientific), Tween 20 (Fisher Scientific), anti-mouse secondary antibody (GE Healthcare), anti-His$_6$ antibody H8 (Invitrogen), SuperSignal$^{TM}$ West Femto (Thermo Fisher). The nitrocellulose membrane was purchased from GE Healthcare.    

Surface plasmon resonance (SPR) was performed on a Biacore\textregistered 3000 system equipped with a Ni$^{2+}$-NTA (nickel-nitrilotriacetic acid) sensor chip. A degassed running buffer HBS-N [0.01 M Hepes pH 7.4, 0.15 M NaCl], and a degassed wash buffer HBS-EP [0.01 M Hepes pH 7.4, 0.15 M NaCl, 3 mM EDTA, 0.005\% w/v Surfactant P20] were used to wash the biosensor chip. The standard BIAnormalizing solution (70\% (w/v) glycerol) was used to normalize the system. The HBS-N, HBS-EP buffers, BIAnormalizing solution, and the Ni$^{2+}$-NTA chip were purchased from GE Healthcare. 

\subsection*{Design of the Single Chain Variable Fragment of m5E3}

To construct the single chain variable fragment of Fv5E3 (ScFv5E3), we used the sequence of the anti-lysozyme ScFv1F9 (pdb entry 1dzb) \cite{AY2000239} as our template for the framework region. This ScFv had the highest sequence similarity with the heavy chain of Fv5E3. In particular, we found 82\% and 66\% sequence identity between the heavy and light chains of Fv5E3 and the anti-lysozyme ScFv1F9, respectively (Panels A-B of Fig~\ref{fig:S4}). We grafted the m5E3 CDRs onto the anti-lysozyme ScFv1F9 framework (Panel C of Fig~\ref{fig:S4}). Rather than using a simple “cut and paste” approach we analyzed and modified the regions around the CDRs quite carefully. In particular, in situations where those residues in close proximity to the m5E3 CDRs were different from the corresponding residues of ScFv1F9, the original m5E3 residues were used instead. This was done to ensure the availability of these potentially important residues in binding of ScFv5E3 with its cognates. For the residues further away from the CDRs, the framework residues of ScFv1F9 were used to ensure the recombinant ScFv5E3 would fold properly. A 15-residue linker peptide (GGGGS)$_3$ was used to connect the C-terminus of the heavy chain to the N-terminus of the light chain. A PelB (pectate lyase B) sequence MKYLLPTAAAGLLLLAAQPAMA \cite{pelbsignal}, was added to the N-terminus of the heavy chain. The PelB signal is used by proteins destined for the periplasmic space of E. coli \cite{pelBjob}. Additionally, a His$_6$ tag was added to the C-terminus of the light chain to assist with purification and binding assay development. The protein sequence (Panel A of Fig~\ref{fig:S5}) was then converted to a DNA sequence using known E. coli codon preferences (Panel B of Fig~\ref{fig:S5}). An NcoI restriction site was engineered into the C-terminus of the PelB sequence, and NdeI and XhoI restriction sites were added to the beginning and the end of ScFv5E3, respectively. These two sites were used to insert ScFv5E3 to the pET41a expression vector. The synthetic gene for SvFv5E3 was ordered from ATUM. 

The ScFv5E3 was expressed in BL21 (DE3) cells in super broth medium (3.5\% tryptone, 2.0\% yeast extract, 0.5\% NaCl, 0.5\% 1 N NaOH). The cells were induced at A$_{600}$ of 1.5 with 1 mM IPTG at 30$\degree$ C. The ScFv5E3 was extracted with the extraction buffer containing 33 mM hepes, 2 M urea, pH 8. The ScFv5E3 was purified on a Ni$^{2+}$-NTA column. The step dialysis was performed by exchanging buffers containing 2 M, 1 M, 0.5 M and no urea.

\begin{figure}[h]
\centering
%\includegraphics[scale=1]{images/S4Fig.pdf}
\caption{ {\bf A)} Alignment of the heavy chains of Fv5E3 and ScFv1F9. {\bf B)} Alignment of the light chains of Fv5E3 and ScFv1F9. {\bf C)} Alignment of ScFv5E3 and ScFv1F9. }
\label{fig:S4}
\end{figure}

\begin{figure}[h]
\centering
%\includegraphics[scale=1]{images/S5Fig.pdf}
\caption{{\bf A)} Amino acid sequence of the designed ScFv5E3. Note that amino acids Met and Gly at the N-terminus are the result of introducing an NcoI site.  {\bf B)} The DNA sequence for ScFv5E3. }
\label{fig:S5}
\end{figure}

\subsection*{Examining the Binding of the Mimotope to ScFv5E3}
\subsubsection*{Dot Blot Study}
To verify the capability of the recombinant ScFv5E3 to bind to the cSNK mimotope of m5E3, a far dot blot was performed. The cSNK-BSA at two different amounts of 1 and 2 $\microgram$ was placed on a nitrocellulose membrane along with 1 $\microliter$ of PBS as a negative control. After the dots were dried, the membrane was blocked with 2\% BSA in PBS with 0.1\% Tween 20 (PBST) for 1 h at room temperature. The membrane was then probed with ScFv5E3 (10$\microgram$/$\milliliter$ in blocking buffer) overnight in the cold room. After three 10-min washes in TBS with 0.1\% Tween 20 (TBST), the membrane was probed with the H8 antibody (1:6000 in blocking buffer) overnight in the cold room. Again, after three 10-min washes with TBST, the membrane was probed with the anti-mouse secondary antibody (1:5000 in blocking buffer) for 1 h at room temperature. The membrane was washed three times with TBST, 10 min each, and developed with SuperSignal$^{TM}$ West Femto (Panel A of Fig~\ref{fig:S6}). The same far dot blot was repeated with BSA as a negative control to make sure the ScFv5E3 was not binding to the carrier protein BSA (Panel B of Fig~\ref{fig:S6}).

\begin{figure}[h]
\centering
%\includegraphics[scale=1]{images/S6Fig.pdf}
\caption{{\bf A)} Far dot blot showing the binding of ScFv5E3 to cSNK-BSA.  {\bf B)} Far dot blot of BSA as a negative control. }
\label{fig:S6}
\end{figure}

\subsubsection*{SPR Study}
SPR as a label-free detection method \cite{Piliarik2009} was used to determine the molecular interaction of ScFv5E3 (ligand) and the cSNK-BSA (analyte). The ScFv5E3 ligand was immobilized to the surface of a Ni$^{2+}$-NTA sensor chip via its His$_6$ tag. To achieve this goal, 4 $\microgram$ of the diluted ScFv5E3 sample (2$\microgram$/$\milliliter$) was injected over the surface of the chip at the flow rate of 5 $\milliliter$/min. The cSNK-BSA was detected by ScFv5E3 at the optimzed pH of 6.8 (Panel A of Fig~\ref{fig:S7}), while the BSA alone did not bind to the ScFv5E3 (Panel B of Fig~\ref{fig:S7}). The concentration of the cSNK-BSA and BSA were 20 $\microgram$/$\milliliter$. 

\begin{figure}[h]
\centering
%\includegraphics[scale=1]{images/S7Fig.pdf}
\caption{RU stands for response unit. {\bf A)} Binding of ScFv5E3 to its mimotope.  {\bf B)} Lack of binding of ScFv5E3 to the carrier protein BSA. }
\label{fig:S7}
\end{figure}

\subsection*{Future Work}

The isolation of a specific A$\beta$O has proven to be a difficult task~\cite{doi:10.1021/acschemneuro.7b00188}, and no NMR or crystal structure of an A$\beta$O-specific antibody with its cognates have been published yet~\cite{m204}. To the best of our knowledge, no calorimetry or SPR studies have been performed on the experimental models discussed in this paper~\cite{trimerCrystall,sharkTetramer,tripleAntiparBetastrand} with any A$\beta$O-specific antibody. As some of the Fv5E3-positive A$\beta$Os in this paper have already been purified to resolve a structure for them, they might prove to be good candidates for determining the structure of ScFv5E3 in the bound state.


\section*{Acknowledgments}

The use of the Biacore\textregistered 3000 facility at the Michael Smith Laboratory at University of British Columbia, Vancouver, BC is appreciated. We are gratitude to Luke McAlary and Peng Zhang for useful discussions. 

\nolinenumbers

\begin{thebibliography}{1}

\bibitem{AY2000239}
A{\"y} J, Keitel T, K{\"u}ttner G, Wessner H, Scholz C, Hahn M, et~al.
\newblock Crystal structure of a phage library-derived single-chain fv fragment
  complexed with turkey egg-white lysozyme at 2.0 Å resolution.
\newblock Journal of Molecular Biology. 2000;301(2):239 -- 246.

\bibitem{pelbsignal}
Lei S, Lin H, Wang S, Callaway J, Wilcox G.
\newblock Characterization of the Erwinia carotovora pelB gene and its product
  pectate lyase.
\newblock Bacteriol. 1987;169:4379--83.

\bibitem{pelBjob}
Yoon S, Kim S, Kim J.
\newblock Secretory production of recombinant proteins in Escherichia coli.
\newblock Recent Pat Biotechnol. 2010;4(1):23--9.

\bibitem{Piliarik2009}
Piliarik M, Vaisocherov{\'a} H, Homola J.
\newblock In: Rasooly A, Herold KE, editors. Surface Plasmon Resonance
  Biosensing. Totowa, NJ: Humana Press; 2009. p. 65--88.

\bibitem{doi:10.1021/acschemneuro.7b00188}
Doig AJ, del Castillo-Frias MP, Berthoumieu O, Tarus B, Nasica-Labouze J,
  Sterpone F, et~al.
\newblock Why Is Research on Amyloid-$\beta$ Failing to Give New Drugs for
  Alzheimer's Disease?
\newblock ACS Chemical Neuroscience. 2017;8(7):1435--1437.

\bibitem{m204}
Arai H, Glabe C, Luecke H.
\newblock Crystal structure of a conformation-dependent rabbit IgG Fab specific
  for amyloid prefibrillar oligomers.
\newblock Biochim Biophys Acta. 2012;1820(12):1908--14.

\bibitem{trimerCrystall}
Kreutzer AG, Hamza IL, Spencer RK, Nowick JS.
\newblock X-ray Crystallographic Structures of a Trimer, Dodecamer, and Annular
  Pore Formed by an A$\beta$17-36 $\beta$-Hairpin.
\newblock American Chemical Society. 2016;138.

\bibitem{sharkTetramer}
Streltsov V, Varghese J, Masters C, Nuttall S.
\newblock Crystal Structure of the Amyloid-$\beta$ p3 Fragment Provides a Model
  for Oligomer Formation in Alzheimer's Disease.
\newblock Neuroscience. 2011;31(4):1419--26.

\bibitem{tripleAntiparBetastrand}
Gu L, Liu C, Stroud JC, Ngo S, Jiang L, Guo Z.
\newblock Antiparallel Triple-strand Architecture for Prefibrillar A$\beta$42
  Oligomers.
\newblock Biological Chemistry. 2014;289(39):27300--27313.

\end{thebibliography}

\end{document}
